# Supplementary material for: Iron-Reduced Graphene Oxide Core–Shell Micromotors Designed for Magnetic Guidance and Photothermal Therapy under Second Near-Infrared Light
Source: Pharmaceutics. 2024 Jun 25;16(7):856. doi: 10.3390/pharmaceutics16070856 (PMC11279713; doi:10.3390/pharmaceutics16070856)
Supplement: Supplementary file 1 [file pharmaceutics-16-00856-s001.zip]

Archive with 4 entries (4 files):
- pharmaceutics-3035009-supplementary.pdf
- video s1.mp4
- video s2.mp4
- video s3.mp4
